# Supplementary material for: Highly Sensitive Determination of Antibiotic Residues in Aquatic Products by High-Performance Liquid Chromatography–Tandem Mass Spectrometry
Source: Antibiotics (Basel). 2022 Oct 17;11(10):1427. doi: 10.3390/antibiotics11101427 (PMC9598229; doi:10.3390/antibiotics11101427)
Supplement: Supplementary file 1 [file antibiotics-11-01427-s001.zip]

Archive with 1 entries (1 files):
- antibiotics-1891725-supplementary.pdf
